# Supplementary material for: Medical Professionals’ Opinions of and Attitudes Toward Uterus Transplantation in Hungary
Source: Clin Pract. 2025 Oct 25;15(11):194. doi: 10.3390/clinpract15110194 (PMC12650920; doi:10.3390/clinpract15110194)
Supplement: Supplementary file 1 [file clinpract-15-00194-s001.zip]

Archive with 1 entries (1 files):
- clinpract-3834267-supplementary.xlsx
