# Supplementary material for: Medical Professionals’ Opinions of and Attitudes Toward Uterus Transplantation in Hungary
Source: Clin Pract. 2025 Oct 25;15(11):194. doi: 10.3390/clinpract15110194 (PMC12650920; doi:10.3390/clinpract15110194)
Supplement: Supplementary file 1 [file clinpract-15-00194-s001.zip › clinpract-3834267-supplementary.xlsx]

## Sheet: Descriptive statistics
Characteristic	N	Overall N = 290 (100%)1
specialty - multiple choice and own answer	290 (100%)
Anesthesiology and intensive therapy		1 (0.3%)
anesthesiology and intensive therapy, I am also involved in pulmonary transplantation		1 (0.3%)
Assisted reproduction		3 (1.0%)
Assisted reproduction, obstetrics and gynecology		2 (0.7%)
Internist, nephrologist, member of the transplantation board		1 (0.3%)
vascular surgeon		4 (1.4%)
Pediatric gynecology, obstetrics and gynecology		1 (0.3%)
general practitioner		1 (0.3%)
Fetal ultrasound diagnostics		2 (0.7%)
Fetal ultrasound diagnostics, obstetrics and gynecology		3 (1.0%)
Gynecologic oncology		3 (1.0%)
Gynecologic oncology, obstetrics and gynecology		1 (0.3%)
Pathology (transplantation, immunology, amiloridosis, perinatal);		1 (0.3%)
Pulmonology		2 (0.7%)
Pulmonologist, Clinical immunologist and Allergologist, Transplant follow-up care		1 (0.3%)
Surgery		1 (0.3%)
Obstetrics and gynecology		2 (0.7%)
Obstetrics and gynecology		168 (58%)
Obstetrics and gynecology; Anaesthesiology		1 (0.3%)
Obstetrics and gynecology;Assisted reproduction		12 (4.1%)
Obstetrics and gynecology;Assisted reproduction;Endocrinology;		1 (0.3%)
Obstetrics and gynecology;endocrinology;		1 (0.3%)
Obstetrics and gynecology;Endocrinology;		2 (0.7%)
Obstetrics and gynecology;Pediatric gynecology;		3 (1.0%)
Obstetrics and gynecology;Pediatric gynecology;Fetal ultrasound diagnostics;		4 (1.4%)
Obstetrics and gynecology;Pediatric gynecology;Gynecologic oncology;		1 (0.3%)
Obstetrics and gynecology;Fetal ultrasound diagnostics;		18 (6.2%)
Obstetrics and gynecology;Fetal ultrasound diagnostics;Endocrinology;		1 (0.3%)
Obstetrics and gynecology;Fetal ultrasound diagnostics;Clinical genetics ;		1 (0.3%)
Obstetrics and gynecology;Fetal ultrasound diagnostics;Clinical genetics;		2 (0.7%)
Obstetrics and gynecology;Fetal ultrasound diagnostics;Gynecologic oncology;		1 (0.3%)
Obstetrics and gynecology;Gynecologic oncology;		9 (3.1%)
Obstetrics and gynecology;Gynecologic oncology;Assisted reproduction;		1 (0.3%)
Obstetrics and gynecology;Reproductive endocrinology;		1 (0.3%)
Obstetrics and gynecology;Urogynecology;		1 (0.3%)
Transplant medicine		1 (0.3%)
Transplant cardiology		2 (0.7%)
Transplant cardiologist		1 (0.3%)
transplant coordination, psychology		1 (0.3%)
transplant coordinator		1 (0.3%)
transplant nephrology		1 (0.3%)
transplant nephrology		1 (0.3%)
transplant nephrology		1 (0.3%)
transplant pathology		1 (0.3%)
transplant surgery		20 (6.9%)
Follow-up care for lung transplant patients		1 (0.3%)
Nephrology follow-up of kidney transplant patients		1 (0.3%)
Medical_specialty_grouping 1	290 (100%)
Anesthesiology		1 (0.3%)
GP		1 (0.3%)
Internal Medicine		2 (0.7%)
OBGYN		245 (84%)
Surgery		1 (0.3%)
Transplantation		36 (12%)
Vascular surgery		4 (1.4%)
Medical_specialty_grouping 2	290 (100%)
other		9 (3.1%)
OBGYN		245 (84%)
Transplantation		36 (12%)
professional qualification	290 (100%)
Resident		29 (10%)
Specialist		261 (90%)
Gender	290 (100%)
Male		195 (67%)
Female		95 (33%)
Age	290 (100%)
25–35 years		60 (21%)
36–45 years		58 (20%)
46–55 years		61 (21%)
56–65 years		60 (21%)
66+ years		51 (18%)
age_2	290 (100%)
below 45		118 (41%)
above 45		172 (59%)
years of experience	290 (100%)
0–5 years		30 (10%)
6–10 years		38 (13%)
11–15 years		28 (9.7%)
16–20 years		25 (8.6%)
21–25 years		32 (11%)
26+ years		137 (47%)
professional setting-own answer	290 (100%)
Clinic		1 (0.3%)
Centrum Hospital		1 (0.3%)
University clinic		92 (32%)
University clinic; Private clinic		2 (0.7%)
University clinic; Private clinic; Private practice		3 (1.0%)
University clinic; Private clinic; Polyclinic; Private practice		1 (0.3%)
University clinic; Private clinic; County or teaching hospital; City hospital		1 (0.3%)
University clinic; Private hospital; Private practice; City hospital		1 (0.3%)
University clinic; Private practice		13 (4.5%)
University clinic; IVF center		1 (0.3%)
University clinic; County or teaching hospital		1 (0.3%)
University clinic; County or teaching hospital; City hospital; Private clinic		1 (0.3%)
Clinic		1 (0.3%)
Private clinic		12 (4.1%)
Private clinic; University clinic		1 (0.3%)
Private clinic; University clinic; Private practice		1 (0.3%)
Private clinic; Private teaching hospital		1 (0.3%)
Private clinic; Private hospital		1 (0.3%)
Private clinic; Private hospital; Private practice		1 (0.3%)
Private clinic; Private practice		4 (1.4%)
Private clinic; Private practice; County or teaching hospital		1 (0.3%)
Private hospital		3 (1.0%)
Private hospital; Private practice; Polyclinic; University clinic		1 (0.3%)
Private hospital; Private practice; County or teaching hospital		1 (0.3%)
Private hospital; IVF center; Private practice		1 (0.3%)
Private practice		15 (5.2%)
Private practice; Private clinic		2 (0.7%)
Private practice; Polyclinic		1 (0.3%)
Private practice; IVF center		2 (0.7%)
National institute		1 (0.3%)
National institute; University clinic		1 (0.3%)
National Institute of Oncology		1 (0.3%)
Blood bank		1 (0.3%)
Blood bank		1 (0.3%)
Polyclinic		14 (4.8%)
Polyclinic; Private clinic		1 (0.3%)
Polyclinic; Private clinic; Private practice		1 (0.3%)
Polyclinic; Private practice		4 (1.4%)
IVF center		4 (1.4%)
IVF center; Private practice; City hospital		1 (0.3%)
Regional hospital		1 (0.3%)
County or teaching hospital		45 (16%)
County or teaching hospital; University clinic		1 (0.3%)
County or teaching hospital; University clinic; Polyclinic		1 (0.3%)
County or teaching hospital; Private clinic; Private hospital; Private practice		1 (0.3%)
County or teaching hospital; Private hospital; Private practice		2 (0.7%)
County or teaching hospital; Private practice		12 (4.1%)
County or teaching hospital; Private practice; Private clinic		2 (0.7%)
County or teaching hospital; Polyclinic; Private practice		1 (0.3%)
County or teaching hospital; City hospital; Polyclinic; Private clinic; Private practice		1 (0.3%)
City hospital		11 (3.8%)
City hospital; University clinic		1 (0.3%)
City hospital; Private clinic; Private practice		1 (0.3%)
City hospital; Private hospital; Private practice		1 (0.3%)
City hospital; Private practice		5 (1.7%)
City hospital; Private practice; Private clinic		1 (0.3%)
City hospital; Polyclinic		2 (0.7%)
City hospital; Polyclinic; Private clinic; Private hospital; Private practice		1 (0.3%)
City hospital; Polyclinic; Private clinic; Private practice		1 (0.3%)
City hospital; Polyclinic; Private practice		1 (0.3%)
City hospital; County or teaching hospital; Private practice		1 (0.3%)
residence_of_professional_setting - grouped	290 (100%)
Blood bank		2 (0.7%)
Clinic		123 (42%)
Hospital		95 (33%)
IVF		4 (1.4%)
Polyclinic		20 (6.9%)
Private		46 (16%)
Q1_I have medical concerns related to uterus transplantation.	289 (100%)
strongly disagree		55 (19%)
disagree		48 (17%)
neutral		58 (20%)
agree		83 (29%)
strongly agree		45 (16%)
NA		1
Q2_I would recommend uterus transplantation to my patients diagnosed with AUFI.	286 (99%)
strongly disagree		15 (5.2%)
disagree		37 (13%)
neutral		72 (25%)
agree		95 (33%)
strongly agree		67 (23%)
NA		4
Q3_I would rather recommend adoption to my patients diagnosed with AUFI.	283 (98%)
strongly disagree		22 (7.8%)
disagree		58 (20%)
neutral		104 (37%)
agree		74 (26%)
strongly agree		25 (8.8%)
NA		7
Q4_I would rather recommend surrogacy to my patients diagnosed with AUFI. (Carried out in another country)	286 (99%)
strongly disagree		61 (21%)
disagree		79 (28%)
neutral		84 (29%)
agree		41 (14%)
strongly agree		21 (7.3%)
NA		4
Q5__Uterus transplantation should be an available treatment option for patients diagnosed with AUFI, living in a stable, heterosexual partnership.	289 (100%)
strongly disagree		34 (12%)
disagree		27 (9.3%)
neutral		43 (15%)
agree		96 (33%)
strongly agree		89 (31%)
NA		1
Q6_Uterus transplantation should be presented as an option for transgender women.	289 (100%)
strongly disagree		128 (44%)
disagree		61 (21%)
neutral		54 (19%)
agree		28 (9.7%)
strongly agree		18 (6.2%)
NA		1
Q7_Uterus transplantation should be presented as an option for women who underwent hysterectomy (due to PPH or malignancy).	289 (100%)
strongly disagree		26 (9.0%)
disagree		33 (11%)
neutral		31 (11%)
agree		118 (41%)
strongly agree		81 (28%)
NA		1
Q8_The medical risks associated with uterus transplantation are acceptable for the living donor.	288 (99%)
strongly disagree		16 (5.6%)
disagree		40 (14%)
neutral		65 (23%)
agree		132 (46%)
strongly agree		35 (12%)
NA		2
Q9__The medical risks associated with uterus transplantation are acceptable for the recipient.	288 (99%)
strongly disagree		17 (5.9%)
disagree		48 (17%)
neutral		64 (22%)
agree		126 (44%)
strongly agree		33 (11%)
NA		2
Q10_Uterus transplantation should be offered as a standard clinical practice, available for everyone in need.	288 (99%)
strongly disagree		71 (25%)
disagree		85 (30%)
neutral		45 (16%)
agree		62 (22%)
strongly agree		25 (8.7%)
NA		2
Q11_Uterus transplantation is relevant to my practice.	288 (99%)
strongly disagree		68 (24%)
disagree		74 (26%)
neutral		64 (22%)
agree		61 (21%)
strongly agree		21 (7.3%)
NA		2
1 n (%)

## Sheet: Gender
Characteristic	N	Male N = 195 (67%)1	Female N = 95 (33%)1	p-value2
Q1_I have medical concerns related to uterus transplantation.	289 (100%)			0.148
strongly disagree		37 (19%)	18 (19%)
disagree		27 (14%)	21 (22%)
neutral		44 (23%)	14 (15%)
agree		52 (27%)	31 (33%)
strongly agree		34 (18%)	11 (12%)
NA		1	0
Q2_I would recommend uterus transplantation to my patients diagnosed with AUFI.	286 (99%)			0.857
strongly disagree		11 (5.7%)	4 (4.3%)
disagree		22 (11%)	15 (16%)
neutral		49 (25%)	23 (25%)
agree		65 (34%)	30 (32%)
strongly agree		46 (24%)	21 (23%)
NA		2	2
Q3_I would rather recommend adoption to my patients diagnosed with AUFI.	283 (98%)			0.343
strongly disagree		17 (9.0%)	5 (5.3%)
disagree		39 (21%)	19 (20%)
neutral		74 (39%)	30 (32%)
agree		45 (24%)	29 (31%)
strongly agree		14 (7.4%)	11 (12%)
NA		6	1
Q4_I would rather recommend surrogacy to my patients diagnosed with AUFI. (Carried out in another country)	286 (99%)			0.486
strongly disagree		43 (22%)	18 (19%)
disagree		55 (29%)	24 (26%)
neutral		58 (30%)	26 (28%)
agree		25 (13%)	16 (17%)
strongly agree		11 (5.7%)	10 (11%)
NA		3	1
Q5__Uterus transplantation should be an available treatment option for patients diagnosed with AUFI, living in a stable, heterosexual partnership.	289 (100%)			0.028
strongly disagree		16 (8.2%)	18 (19%)
disagree		15 (7.7%)	12 (13%)
neutral		32 (16%)	11 (12%)
agree		65 (34%)	31 (33%)
strongly agree		66 (34%)	23 (24%)
NA		1	0
Q6_Uterus transplantation should be presented as an option for transgender women.	289 (100%)			<0.001
strongly disagree		103 (53%)	25 (26%)
disagree		41 (21%)	20 (21%)
neutral		32 (16%)	22 (23%)
agree		9 (4.6%)	19 (20%)
strongly agree		9 (4.6%)	9 (9.5%)
NA		1	0
Q7_Uterus transplantation should be presented as an option for women who underwent hysterectomy (due to PPH or malignancy).	289 (100%)			0.021
strongly disagree		19 (9.8%)	7 (7.4%)
disagree		21 (11%)	12 (13%)
neutral		28 (14%)	3 (3.2%)
agree		70 (36%)	48 (51%)
strongly agree		56 (29%)	25 (26%)
NA		1	0
Q8_The medical risks associated with uterus transplantation are acceptable for the living donor.	288 (99%)			0.204
strongly disagree		11 (5.7%)	5 (5.3%)
disagree		21 (11%)	19 (20%)
neutral		49 (25%)	16 (17%)
agree		88 (46%)	44 (46%)
strongly agree		24 (12%)	11 (12%)
NA		2	0
Q9__The medical risks associated with uterus transplantation are acceptable for the recipient.kázat	288 (99%)			0.001
strongly disagree		13 (6.7%)	4 (4.2%)
disagree		20 (10%)	28 (29%)
neutral		46 (24%)	18 (19%)
agree		88 (46%)	38 (40%)
strongly agree		26 (13%)	7 (7.4%)
NA		2	0
Q10_Uterus transplantation should be offered as a standard clinical practice, available for everyone in need.	288 (99%)			0.037
strongly disagree		51 (26%)	20 (21%)
disagree		48 (25%)	37 (39%)
neutral		34 (18%)	11 (12%)
agree		39 (20%)	23 (24%)
strongly agree		21 (11%)	4 (4.2%)
NA		2	0
Q11_Uterus transplantation is relevant to my practice.	288 (99%)			0.778
strongly disagree		49 (25%)	19 (20%)
disagree		51 (26%)	23 (24%)
neutral		41 (21%)	23 (24%)
agree		38 (20%)	23 (24%)
strongly agree		14 (7.3%)	7 (7.4%)
NA		2	0
1 n (%)
2 Fisher’s exact test; Pearson’s Chi-squared test

## Sheet: Age 45+-
Characteristic	N	Under 45 years N = 118 (41%)1	Above 45 years N = 172 (59%)1	p-value2
Q1_I have medical concerns related to uterus transplantation.	289 (100%)			0.308
strongly disagree		26 (22%)	29 (17%)
disagree		23 (20%)	25 (15%)
neutral		23 (20%)	35 (20%)
agree		32 (27%)	51 (30%)
strongly agree		13 (11%)	32 (19%)
NA		1	0
Q2_I would recommend uterus transplantation to my patients diagnosed with AUFI.	286 (99%)			0.579
strongly disagree		6 (5.2%)	9 (5.3%)
disagree		18 (16%)	19 (11%)
neutral		32 (28%)	40 (23%)
agree		33 (29%)	62 (36%)
strongly agree		26 (23%)	41 (24%)
NA		3	1
Q3_I would rather recommend adoption to my patients diagnosed with AUFI.	283 (98%)			0.485
strongly disagree		8 (7.0%)	14 (8.3%)
disagree		18 (16%)	40 (24%)
neutral		45 (39%)	59 (35%)
agree		32 (28%)	42 (25%)
strongly agree		12 (10%)	13 (7.7%)
NA		3	4
Q4_I would rather recommend surrogacy to my patients diagnosed with AUFI. (Carried out in another country)	286 (99%)			0.903
strongly disagree		26 (22%)	35 (21%)
disagree		29 (25%)	50 (29%)
neutral		34 (29%)	50 (29%)
agree		17 (15%)	24 (14%)
strongly agree		10 (8.6%)	11 (6.5%)
NA		2	2
Q5__Uterus transplantation should be an available treatment option for patients diagnosed with AUFI, living in a stable, heterosexual partnership.	289 (100%)			0.262
strongly disagree		19 (16%)	15 (8.7%)
disagree		13 (11%)	14 (8.1%)
neutral		15 (13%)	28 (16%)
agree		35 (30%)	61 (35%)
strongly agree		35 (30%)	54 (31%)
NA		1	0
Q6_Uterus transplantation should be presented as an option for transgender women.	289 (100%)			0.011
strongly disagree		42 (36%)	86 (50%)
disagree		23 (20%)	38 (22%)
neutral		24 (21%)	30 (17%)
agree		19 (16%)	9 (5.2%)
strongly agree		9 (7.7%)	9 (5.2%)
NA		1	0
Q7_Uterus transplantation should be presented as an option for women who underwent hysterectomy (due to PPH or malignancy).	289 (100%)			0.285
strongly disagree		8 (6.8%)	18 (10%)
disagree		11 (9.4%)	22 (13%)
neutral		9 (7.7%)	22 (13%)
agree		54 (46%)	64 (37%)
strongly agree		35 (30%)	46 (27%)
NA		1	0
Q8_The medical risks associated with uterus transplantation are acceptable for the living donor.	288 (99%)			0.553
strongly disagree		7 (6.0%)	9 (5.3%)
disagree		19 (16%)	21 (12%)
neutral		22 (19%)	43 (25%)
agree		57 (49%)	75 (44%)
strongly agree		12 (10%)	23 (13%)
NA		1	1
Q9__The medical risks associated with uterus transplantation are acceptable for the recipient.	288 (99%)			0.513
strongly disagree		7 (6.0%)	10 (5.8%)
disagree		24 (21%)	24 (14%)
neutral		25 (21%)	39 (23%)
agree		51 (44%)	75 (44%)
strongly agree		10 (8.5%)	23 (13%)
NA		1	1
Q10_Uterus transplantation should be offered as a standard clinical practice, available for everyone in need.	288 (99%)			0.455
strongly disagree		29 (25%)	42 (25%)
disagree		39 (33%)	46 (27%)
neutral		14 (12%)	31 (18%)
agree		27 (23%)	35 (20%)
strongly agree		8 (6.8%)	17 (9.9%)
NA		1	1
Q11_Uterus transplantation is relevant to my practice.	288 (99%)			0.834
strongly disagree		26 (22%)	42 (25%)
disagree		29 (25%)	45 (26%)
neutral		27 (23%)	37 (22%)
agree		28 (24%)	33 (19%)
strongly agree		7 (6.0%)	14 (8.2%)
NA		1	1
1 n (%)
2 Fisher’s exact test; Pearson’s Chi-squared test

## Sheet: Medical qualification
Characteristic	N	Resident N = 29 (10%)1	Specialist N = 261 (90%)1	p-value2
Q1_I have medical concerns related to uterus transplantation.	289 (100%)			0.009
strongly disagree		5 (17%)	50 (19%)
disagree		8 (28%)	40 (15%)
neutral		3 (10%)	55 (21%)
agree		13 (45%)	70 (27%)
strongly agree		0 (0%)	45 (17%)
NA		0	1
Q2_I would recommend uterus transplantation to my patients diagnosed with AUFI.	286 (99%)			0.036
strongly disagree		0 (0%)	15 (5.8%)
disagree		7 (25%)	30 (12%)
neutral		10 (36%)	62 (24%)
agree		9 (32%)	86 (33%)
strongly agree		2 (7.1%)	65 (25%)
NA		1	3
Q3_I would rather recommend adoption to my patients diagnosed with AUFI.	283 (98%)			0.283
strongly disagree		0 (0%)	22 (8.7%)
disagree		4 (14%)	54 (21%)
neutral		11 (38%)	93 (37%)
agree		11 (38%)	63 (25%)
strongly agree		3 (10%)	22 (8.7%)
NA		0	7
Q4_I would rather recommend surrogacy to my patients diagnosed with AUFI. (Carried out in another country)	286 (99%)			0.151
strongly disagree		5 (17%)	56 (22%)
disagree		4 (14%)	75 (29%)
neutral		10 (34%)	74 (29%)
agree		8 (28%)	33 (13%)
strongly agree		2 (6.9%)	19 (7.4%)
NA		0	4
Q5__Uterus transplantation should be an available treatment option for patients diagnosed with AUFI, living in a stable, heterosexual partnership.	289 (100%)			0.653
strongly disagree		5 (17%)	29 (11%)
disagree		3 (10%)	24 (9.2%)
neutral		4 (14%)	39 (15%)
agree		11 (38%)	85 (33%)
strongly agree		6 (21%)	83 (32%)
NA		0	1
Q6_Uterus transplantation should be presented as an option for transgender women.	289 (100%)			0.288
strongly disagree		8 (28%)	120 (46%)
disagree		7 (24%)	54 (21%)
neutral		8 (28%)	46 (18%)
agree		4 (14%)	24 (9.2%)
strongly agree		2 (6.9%)	16 (6.2%)
NA		0	1
Q7_Uterus transplantation should be presented as an option for women who underwent hysterectomy (due to PPH or malignancy).	289 (100%)			0.205
strongly disagree		1 (3.4%)	25 (9.6%)
disagree		2 (6.9%)	31 (12%)
neutral		1 (3.4%)	30 (12%)
agree		18 (62%)	100 (38%)
strongly agree		7 (24%)	74 (28%)
NA		0	1
Q8_The medical risks associated with uterus transplantation are acceptable for the living donor.	288 (99%)			0.044
strongly disagree		1 (3.4%)	15 (5.8%)
disagree		8 (28%)	32 (12%)
neutral		8 (28%)	57 (22%)
agree		12 (41%)	120 (46%)
strongly agree		0 (0%)	35 (14%)
NA		0	2
Q9__The medical risks associated with uterus transplantation are acceptable for the recipient.	288 (99%)			0.519
strongly disagree		2 (6.9%)	15 (5.8%)
disagree		7 (24%)	41 (16%)
neutral		7 (24%)	57 (22%)
agree		12 (41%)	114 (44%)
strongly agree		1 (3.4%)	32 (12%)
NA		0	2
Q10_Uterus transplantation should be offered as a standard clinical practice, available for everyone in need.	288 (99%)			0.617
strongly disagree		6 (21%)	65 (25%)
disagree		12 (41%)	73 (28%)
neutral		5 (17%)	40 (15%)
agree		5 (17%)	57 (22%)
strongly agree		1 (3.4%)	24 (9.3%)
NA		0	2
Q11_Uterus transplantation is relevant to my practice.	288 (99%)			0.105
strongly disagree		3 (10%)	65 (25%)
disagree		9 (31%)	65 (25%)
neutral		5 (17%)	59 (23%)
agree		11 (38%)	50 (19%)
strongly agree		1 (3.4%)	20 (7.7%)
NA		0	2
1 n (%)
2 Fisher’s exact test; Pearson’s Chi-squared test

## Sheet: Specialty
Characteristic	Medical specialty			p-values
	other1	OBGYN1	Transplantation1	OBGYN vs. Transplantation2	OBGYN vs. other2	Transplantation vs. other2
Q1_I have medical concerns related to uterus transplantation.				0.7	0.082	0.15
strongly disagree	4 (44%)	44 (18%)	7 (19%)
disagree	1 (11%)	43 (18%)	4 (11%)
neutral	3 (33%)	47 (19%)	8 (22%)
agree	0 (0%)	70 (29%)	13 (36%)
strongly agree	1 (11%)	40 (16%)	4 (11%)
Q2_I would recommend uterus transplantation to my patients diagnosed with AUFI.				0.001	0.4	0.4
strongly disagree	0 (0%)	15 (6.2%)	0 (0%)
disagree	0 (0%)	33 (14%)	4 (11%)
neutral	4 (44%)	49 (20%)	19 (54%)
agree	2 (22%)	85 (35%)	8 (23%)
strongly agree	3 (33%)	60 (25%)	4 (11%)
Q3_I would rather recommend adoption to my patients diagnosed with AUFI.				0.13	>0.9	0.6
strongly disagree	0 (0%)	18 (7.5%)	4 (12%)
disagree	2 (25%)	53 (22%)	3 (8.8%)
neutral	4 (50%)	83 (34%)	17 (50%)
agree	2 (25%)	66 (27%)	6 (18%)
strongly agree	0 (0%)	21 (8.7%)	4 (12%)
Q4_I would rather recommend surrogacy to my patients diagnosed with AUFI. (Carried out in another country)				<0.001	0.9	0.14
strongly disagree	2 (22%)	39 (16%)	20 (59%)
disagree	2 (22%)	75 (31%)	2 (5.9%)
neutral	3 (33%)	74 (30%)	7 (21%)
agree	2 (22%)	36 (15%)	3 (8.8%)
strongly agree	0 (0%)	19 (7.8%)	2 (5.9%)
Q5__Uterus transplantation should be an available treatment option for patients diagnosed with AUFI, living in a stable, heterosexual partnership.				0.8	0.3	0.5
strongly disagree	1 (11%)	31 (13%)	2 (5.7%)
disagree	2 (22%)	22 (9.0%)	3 (8.6%)
neutral	2 (22%)	35 (14%)	6 (17%)
agree	1 (11%)	83 (34%)	12 (34%)
strongly agree	3 (33%)	74 (30%)	12 (34%)
Q6_Uterus transplantation should be presented as an option for transgender women.				0.5	0.9	>0.9
strongly disagree	4 (44%)	107 (44%)	17 (49%)
disagree	3 (33%)	49 (20%)	9 (26%)
neutral	1 (11%)	47 (19%)	6 (17%)
agree	1 (11%)	24 (9.8%)	3 (8.6%)
strongly agree	0 (0%)	18 (7.3%)	0 (0%)
Q7_Uterus transplantation should be presented as an option for women who underwent hysterectomy (due to PPH or malignancy).				0.6	0.7	0.7
strongly disagree	0 (0%)	25 (10%)	1 (2.9%)
disagree	1 (11%)	29 (12%)	3 (8.6%)
neutral	2 (22%)	26 (11%)	3 (8.6%)
agree	3 (33%)	99 (40%)	16 (46%)
strongly agree	3 (33%)	66 (27%)	12 (34%)
Q8_The medical risks associated with uterus transplantation are acceptable for the living donor.				0.3	0.3	0.8
strongly disagree	0 (0%)	14 (5.7%)	2 (5.9%)
disagree	0 (0%)	37 (15%)	3 (8.8%)
neutral	2 (22%)	52 (21%)	11 (32%)
agree	4 (44%)	116 (47%)	12 (35%)
strongly agree	3 (33%)	26 (11%)	6 (18%)
Q9__The medical risks associated with uterus transplantation are acceptable for the recipient.				0.3	0.14	0.6
strongly disagree	0 (0%)	15 (6.1%)	2 (5.9%)
disagree	0 (0%)	45 (18%)	3 (8.8%)
neutral	3 (33%)	49 (20%)	12 (35%)
agree	3 (33%)	110 (45%)	13 (38%)
strongly agree	3 (33%)	26 (11%)	4 (12%)
Q10_Uterus transplantation should be offered as a standard clinical practice, available for everyone in need._mindenkinek_elérhető				0.7	0.5	0.4
strongly disagree	1 (11%)	58 (24%)	12 (34%)
disagree	2 (22%)	75 (31%)	8 (23%)
neutral	2 (22%)	37 (15%)	6 (17%)
agree	2 (22%)	53 (22%)	7 (20%)
strongly agree	2 (22%)	21 (8.6%)	2 (5.7%)
Q11_Uterus transplantation is relevant to my practice.				0.5	0.5	0.7
strongly disagree	2 (22%)	54 (22%)	12 (35%)
disagree	2 (22%)	66 (27%)	6 (18%)
neutral	1 (11%)	57 (23%)	6 (18%)
agree	2 (22%)	51 (21%)	8 (24%)
strongly agree	2 (22%)	17 (6.9%)	2 (5.9%)
1 n (%)
2 Fisher’s exact test
